# Supplementary material for: Immune protection of chickens conferred by a vaccine consisting of attenuated strains of Salmonella Enteritidis, Typhimurium and Infantis
Source: Vet Res. 2016 Oct 15;47:94. doi: 10.1186/s13567-016-0371-8 (PMC5065701; doi:10.1186/s13567-016-0371-8)
Supplement: Supplementary file 1 — 10.1186/s13567-016-0371-8 Expression of all the genes tested in this study and included in the calculation of the PCA plots for individual chickens. This file contains expressions of genes associated with chicken inflammatory response for each individual chicken. Expressions of slightly different subsets of genes were determined in the cecum or liver based on the maximal responsiveness of these genes in either of the tissues. Each line represents one chicken and expressions of genes normalized to average expression of GAPDH, TBP and UB. [file 13567_2016_371_MOESM1_ESM.xls]

## Sheet: Additional file 1
Additional file 1. Expression of all the genes tested in this study and included in the calculation of the PCA plots for individual chickens.
Tissue	Vaccination	Challenge	Age at challenge	AVD	CSF3	EX-FABP	IL4I1	IRG1	mrp126	SAA	TRAP6	AH221	es1	IL-22	IL8	INFγ	iNOS	lyg2	mmp7	IgG	ptgds	SCYA4	serpinB10	tgm4
caecum	oral	oral	6w	1.35283	0.00369251	2.78266	0.00893953	0.0113373	0.0197456	0.32184	0.0389106	1.43012	0.473629	0.00698683	0.01528	0.00408701	0.0187402	0.0386357	0.151054	ND	ND	ND	ND	ND
caecum	oral	oral	6w	0.237302	0.000500951	0.206032	0.00156056	0.00219556	0.00129364	0.0390821	0.00259426	0.313507	0.132484	0.000966782	0.00326971	0.000915624	0.00851359	0.00607567	0.00164473	ND	ND	ND	ND	ND
caecum	oral	oral	6w	0.145937	0.000286623	0.10914	0.00147491	0.00339416	0.0019319	0.0189157	0.00321447	0.348216	0.162474	0.00048205	0.0100452	0.000834627	0.00768122	0.00418392	0.000409871	ND	ND	ND	ND	ND
caecum	oral	oral	18w	2.59068	0.00251249	1.76337	0.00473747	0.0139203	0.00967403	0.200731	0.0203805	0.70629	0.383775	0.0043745	0.0145618	0.0036028	0.0435354	0.0755373	0.0650789	ND	ND	ND	ND	ND
caecum	oral	oral	18w	4.87364	0.0295643	5.81589	0.0244334	0.0292585	0.0370341	0.849685	0.11344	1.18099	2.07053	0.217638	0.135842	0.024097	0.160985	0.49827	0.123279	ND	ND	ND	ND	ND
caecum	oral	oral	18w	1.89212	0.00238797	0.34748	0.00503079	0.00731463	0.00770494	0.0531053	0.0113986	1.02101		0.013697	0.0209051	0.00335377	0.0264608	0.0656073	0.00544822	ND	ND	ND	ND	ND
caecum	oral+probio	oral	6w	0.15749	0.000382655	0.14492	0.00131414	0.00098222	0.00143308	0.0545353	0.00824842	0.402855	0.351923	0.0012009	0.0112287	0.00190411	0.00799511	0.00378192	0.000501429	ND	ND	ND	ND	ND
caecum	oral+probio	oral	6w	0.218141	0.000564137	0.278034	0.0049558	0.00329235	0.00159562	0.0282292	0.00467225	0.297989	0.133354	0.00299824	0.0121604	0.00127378	0.00693607	0.00625113	0.000387997	ND	ND	ND	ND	ND
caecum	oral+probio	oral	18w	0.601513	0.000124348	0.0738974	0.0001958	0.000759147	0.0108713	0.0689487	0.00270842	0.250289	0.101297	0.00130808	0.0018435	0.000967579	0.0149022	0.03644	0.00125479	ND	ND	ND	ND	ND
caecum	oral+probio	oral	18w	5.08648	0.00907848	1.63203	0.00486504	0.0192589	0.0160272	0.0440922	0.0193257	2.93156	0.170361	0.00420601	0.00892252	0.00526871	0.0884905	0.0489233		ND	ND	ND	ND	ND
caecum	oral+probio	oral	18w	0.997692	0.0003916	0.0666	0.000791385	0.00136363	0.00113875	0.011023	0.00235782	0.188373	0.11636	0.00113088	0.00191514	0.000866007	0.0108337	0.0170589	0.000402609	ND	ND	ND	ND	ND
caecum	aerosol	oral	6w	5.76239	0.0351987	13.1016	0.0792012	0.0842994	0.197739	0.525465	0.0900373	4.96456	1.22405	0.0315037	0.0268612	0.0144445	0.240093	0.0726278	0.0825646	ND	ND	ND	ND	ND
caecum	aerosol	oral	6w	0.561231	0.000339728	0.189027			0.00222291	0.034594	0.00914163	0.730353	0.227142	0.00172602	0.00486504	0.000118048	0.00285294	0.00287279	0.000289664	ND	ND	ND	ND	ND
caecum	aerosol	oral	18w	17.8766	0.0172173	8.78474	0.0412346	0.0490365	0.0804926	1.29235	0.252613	4.36203	6.9163	0.141121	0.148651	0.020193	0.460094	3.03143		ND	ND	ND	ND	ND
caecum	aerosol	oral	18w	33.5909	0.0573128	11.5115	0.0286564	0.105843	0.132127	1.03886	0.285191	4.90754	6.06287	0.146097	0.170164	0.0220206		1.87254	0.000582683	ND	ND	ND	ND	ND
caecum	aerosol	oral	18w	1.42405	0.0033771	1.38992	0.00811609	0.00759887	0.0172173	0.210224	0.0392817	1.41912	0.424842	0.0123873	0.00992305	0.00741674	0.0291573	0.0475306	0.00938778	ND	ND	ND	ND	ND
caecum	-	oral	6w	0.717806	0.00183713	0.681444	0.00498451	0.00463462	0.00633108	0.0170589	0.0146462	1.32562	0.500578	0.0058663	0.0208569	0.00188224	0.0360631	0.172739		ND	ND	ND	ND	ND
caecum	-	oral	6w	2.86791	0.0101316	6.16884	0.0179484	0.0286564	0.0440413	0.64842	0.108819	0.63728	1.69349	0.0301855	0.0536603	0.00474295	0.0899333	0.257028	0.181747	ND	ND	ND	ND	ND
caecum	-	oral	6w	8.70086	0.011641	8.12697	0.0560457	0.0775474	0.24266	1.16971	0.519685	1.30238	4.07388	0.0445804	0.182086	0.00531078	0.109256	0.191051	0.220506	ND	ND	ND	ND	ND
caecum	-	oral	18w	4.28709	0.00575886	7.75432	0.0109343	0.0151452	0.0322401	1.54221	0.0751023	1.55833	0.582367	0.00878952	0.0212705	0.000742665	0.0343154	0.115824	0.106211	ND	ND	ND	ND	ND
caecum	-	oral	18w	16.526	0.0437876	32.037	0.0612845	0.129109	0.0897258	2.05148	0.674395	5.52765		0.112396	0.160614	0.00782153	0.319008	0.850667	0.0151102	ND	ND	ND	ND	ND
caecum	-	oral	18w	3.23777	0.00474295	1.84676	0.00786684	0.0154099	0.00925854	0.550953	0.091823	0.91067	0.885768	0.0193704	0.0266448	0.00322832	0.0331465	0.230047	0.0629347	ND	ND	ND	ND	ND
caecum	-	-	6w	0.236278	0.000340219	0.100866	0.00251692	0.00320433	0.000874962	0.0497785	0.00849622	0.205708	0.166271	0.00146472	0.00852964	0.00127009	0.00537778	0.0171186	0.000717999	ND	ND	ND	ND	ND
caecum	-	-	6w	0.144924	0.000440834	0.207269	0.00227712	0.00162293	0.00320109	0.0351609	0.0129607	0.432754	0.195411	0.0030612	0.017649	0.00170988	0.00750222	0.0206391	0.00120687	ND	ND	ND	ND	ND
caecum	-	-	6w	0.433269	0.000968697	0.347078	3.70115e-05	0.00350428	0.0050775	0.0765918	0.0137763	0.733736	0.279968	0.00264656	0.0159902	0.0012519	0.0161014	0.111362	0.00126061	ND	ND	ND	ND	ND
caecum	-	-	18w	0.0677642	0.000223361	0.173941	0.000691332	0.00142647	0.0017141	0.0180315	0.0104284	0.365177	0.0359383	0.000405409	0.003381	0.00110761	0.00949686	0.0280019		ND	ND	ND	ND	ND
caecum	-	-	18w	0.433769	0.000815516	0.61132	0.00230663	0.00451831	0.00564035	0.0571145	0.0130482	0.385553	0.0384733	0.000904871	0.00630189	0.00261314	0.011164	0.00692006	0.000212537	ND	ND	ND	ND	ND
caecum	-	-	18w	0.0681567	7.0111e-05	0.153361	0.00121907	0.00258611	0.00352051	0.017277	0.00623671	0.550953	0.0587202	0.000560888	0.00401607	0.00225916	0.0134151	0.00968522	0.000192214	ND	ND	ND	ND	ND
liver	oral	i.v.	6w	11.353	0.115023	0.849685	0.224533	0.354781	0.126306	95.0095	18.1261	ND	ND	ND	ND	ND	ND	ND	ND	0.765779	7.59474	0.0833312	0.108067	0.0296669
liver	oral	i.v.	6w	198.326	0.13976	377.714	0.607514	0.900945	0.665864	758.892	67.4733	ND	ND	ND	ND	ND	ND	ND	ND	6.85886	127.281	0.142219	0.266016	0.280951
liver	oral	i.v.	6w	3.17847	0.0416175	3.24526	0.188591	0.217386	0.0996721	359.123	22.4452	ND	ND	ND	ND	ND	ND	ND	ND	0.90021	7.00475	0.0646294	0.0441431	0.0162697
liver	oral	i.v.	18w	8.03705	0.139822	23.7798	0.2664	0.527289	0.252905	517.949	85.1342	ND	ND	ND	ND	ND	ND	ND	ND	5.3579	12.4379	0.146774	0.0811462	0.0248031
liver	oral	i.v.	18w	5.00487	0.139984	11.1065	0.189903	0.288838	0.114891	399.855	42.4689	ND	ND	ND	ND	ND	ND	ND	ND	2.51984	10.6172	0.0697498	0.0771245	0.0613554
liver	oral	i.v.	18w	17.0693	0.207091	29.7194	0.604299	0.759611	0.172939	516.754	64.3707	ND	ND	ND	ND	ND	ND	ND	ND	3.39482	8.95897	0.17234	0.0719597	0.262126
liver	oral+probio	i.v.	6w	50.5043	0.118942	54.1291	0.475769	0.731198	0.194566	881.205	45.675	ND	ND	ND	ND	ND	ND	ND	ND	13.7688	67.8056	0.177801	0.0942955	0.058856
liver	oral+probio	i.v.	6w	133.282	0.204948	90.0924	0.457973	0.595979	0.303198	905.979	68.2773	ND	ND	ND	ND	ND	ND	ND	ND	8.59402	99.2733	0.202127	0.23138	0.114493
liver	oral+probio	i.v.	6w	134.054	0.153007	167.924	0.695762	0.793701	0.4954	983.422	105.908	ND	ND	ND	ND	ND	ND	ND	ND	9.92913	108.885	0.11162	0.293548	0.141284
liver	oral+probio	i.v.	18w	10.6911	0.290847	4.78438	0.131518	0.577676	0.272312	250.442	39.7624	ND	ND	ND	ND	ND	ND	ND	ND	2.91467	14.9631	0.156945	0.0996721	0.0306777
liver	oral+probio	i.v.	18w	2.35381	0.0498936	6.12623	0.113047	0.192776	0.109576	243.032	21.1854	ND	ND	ND	ND	ND	ND	ND	ND	1.21841	9.15779	0.114229	0.0575117	0.00885066
liver	oral+probio	i.v.	18w	0.574349	0.03125	1.07177	0.0549781	0.122853	0.0844944	15.9446	6.9163	ND	ND	ND	ND	ND	ND	ND	ND	0.592546	2.89788	0.0214185	0.0418102	0.0120068
liver	aerosol	i.v.	6w	3.38698	0.0345541	1.41912	0.149167	0.226095	0.0334929	68.1197	6.49802	ND	ND	ND	ND	ND	ND	ND	ND	2.23457	4.25748	0.0769465	0.0251203	0.0267373
liver	aerosol	i.v.	6w	8.64381	0.0292923	5.03387	0.131366	0.176369	0.0689487	441.622	17.1088	ND	ND	ND	ND	ND	ND	ND	ND	1.8425	18.8523	0.139822	0.0323894	0.0156974
liver	aerosol	i.v.	6w	0.0408553	0.00901577	0.03644	0.0149022	0.0225875	0.00714756	1.14208	0.139339	ND	ND	ND	ND	ND	ND	ND	ND	0.0450187	1.37713	0.0193257	0.00582578	0.00551152
liver	aerosol	i.v.	18w	5.03968	0.17234	9.4698	0.113309	0.278999	0.297989	416.835	33.9028	ND	ND	ND	ND	ND	ND	ND	ND	4.93597	11.7805	0.0858721	0.127922	0.0331082
liver	aerosol	i.v.	18w	10.3031	0.14161	0.0967228	0.144086	0.297302	0.241484	1.79626	93.3773	ND	ND	ND	ND	ND	ND	ND	ND	2.41162	23.1831	0.218393	0.0756246	0.0361465
liver	aerosol	i.v.	18w	4.46399	0.106456	14.2051	0.134282	0.294907	0.211442	379.599	49.9819	ND	ND	ND	ND	ND	ND	ND	ND	3.57597	16.2609	0.107942	0.0456999	0.0154455
liver	-	i.v.	6w	204.601	0.144252	244.157	0.559289	0.690956	0.540238	904.933	65.194	ND	ND	ND	ND	ND	ND	ND	ND	7.62991	136.87	0.261824	0.277713	0.137897
liver	-	i.v.	6w	269.038	0.149339	266.255	0.847724	0.737987	0.271057	1202.37	144.174	ND	ND	ND	ND	ND	ND	ND	ND	4.10296	189.58	0.254664	0.128218	0.0718766
liver	-	i.v.	6w	109.516	0.232451	152.219	0.702222	0.879649	0.340329	797.865	85.9246	ND	ND	ND	ND	ND	ND	ND	ND	2.26577	56.8859	0.111878	0.192109	0.0720429
liver	-	i.v.	18w	43.8144	0.217386	58.0142	0.800145	0.616996	0.104265	567.444	65.9515	ND	ND	ND	ND	ND	ND	ND	ND	2.40883	28.7071	0.0662164	0.187939	0.610614
liver	-	i.v.	18w	20.8938	0.129857	39.3966	0.558644	0.590496	0.0640348	714.109	77.1717	ND	ND	ND	ND	ND	ND	ND	ND	1.61888	25.1067	0.115824	0.133508	0.170164
liver	-	i.v.	18w	17.856	0.103545	9.73603	0.339936	0.587774	0.167628	15.2775	65.7233	ND	ND	ND	ND	ND	ND	ND	ND	3.74076	14.9113	0.220421	0.0727118	0.0353617
liver	-	-	6w	0.00867853	0.0145955	0.0900373	0.00637511	0.016364	0.00334603	0.686184	0.029191	ND	ND	ND	ND	ND	ND	ND	ND	0.0643314	0.940609	0.0239583	0.00333445	0.00541684
liver	-	-	6w	0.0052809	0.00718897	0.135842	0.00999207	0.0124734	0.00951883	0.313166	0.0488669	ND	ND	ND	ND	ND	ND	ND	ND	0.0839108	0.673617	0.00900536	0.00479252	0.00185418
liver	-	-	6w	0.00312918	0.00604518	0.115824	0.00458139	0.00587987	0.00531763	1.30134	0.0745835	ND	ND	ND	ND	ND	ND	ND	ND	0.0507658	0.403321	0.00645664	0.00370837	0.00302259
liver	-	-	18w	0.002366	0.0119791	0.163421	0.00314367	0.00562733	0.00536081	0.542113	0.051178	ND	ND	ND	ND	ND	ND	ND	ND	0.024377	0.183222	0.0072725	0.0126183	0.00345204
liver	-	-	18w	0.002923	0.0182833	0.0118964	0.00393797	0.00870866	0.00391077	0.115957	0.0302204	ND	ND	ND	ND	ND	ND	ND	ND	0.0699112	0.140308	0.00624392	0.0117733	0.00399294
liver	-	-	18w	0.00171014	0.0105131	0.137103	0.00499027	0.00761644	0.00440493	0.0835239	0.0393725	ND	ND	ND	ND	ND	ND	ND	ND	0.018819	0.404254	0.0043745	0.0110741	0.00197126
